# Supplementary material for: Mitochondrial Respiration Correlates with Prognostic Markers in Chronic Lymphocytic Leukemia and Is Normalized by Ibrutinib Treatment
Source: Cancers (Basel). 2020 Mar 11;12(3):650. doi: 10.3390/cancers12030650 (PMC7139649; doi:10.3390/cancers12030650)
Supplement: Supplementary file 1 [file cancers-12-00650-s001.zip]

Archive with 2 entries (2 files):
- cancers-719530- Supplementary Table S2,S3,S4.xlsx
- Cancers-719530-Supplementary figures and table S1.pdf
