# Supplementary material for: Mitochondrial Respiration Correlates with Prognostic Markers in Chronic Lymphocytic Leukemia and Is Normalized by Ibrutinib Treatment
Source: Cancers (Basel). 2020 Mar 11;12(3):650. doi: 10.3390/cancers12030650 (PMC7139649; doi:10.3390/cancers12030650)
Supplement: Supplementary file 1 [file cancers-12-00650-s001.zip › cancers-719530- Supplementary Table S2,S3,S4.xlsx]

## Sheet: Table S2
Table S2. Regression analysis of bioenergetics profiles using continuous variables. This table demonstrates all parameters evaluated regardless of significance level as either a dichotomous or continuous variable. WBC, white blood cell count; ZAP-70, zeta-chain- associated protein of 70 kD; CD38, cluster of differentiation 38; FISH, fluorescence in situ hybridization; IgVH, immunoglobulin variabl…
Dependent	Basal Respiration					Maximal respiration					Spare respiratory capacity					Respiratory control ratio
Variable	PE	SE	P	N		PE	SE	P	N		PE	SE	P	N		PE	SE	P	N
Male and Female
Intercept	13.55	0.5	< .0001	81		51.28	2.27	<.0001	81		37.73	1.99	< .0001	81		6.77	0.45	< .0001	81
Age > 70 vs ≤ 70	0.91	0.68	0.18	-		7.67	3.04	0.014			6.76	2.67	0.013	-		1.83	0.6	0.0032	-
Intercept	14.52	1.86	< .0001	73		49.75	8.4	< .0001	73		35.23	7.34	< .0001	73		6.97	1.58	< .0001	73
BMI continuous	-0.02	0.06	0.78	-		0.18	0.28	0.52	-		0.2	0.25	0.42	-		0.02	0.05	0.66	-
Intercept	14.28	0.42	< .0001	81		57.88	1.91	< .0001	81		43.6	1.68	< .0001	81		7.99	0.39	< .0001	81
WBC > 70 vs ≤ 70	-0.64	0.71	0.37	-		-6.54	3.19	0.044	-		-5.91	2.8	0.0382	-		-0.57	0.66	0.39	-
Intercept	13.37	0.42	< .0001	66		53.49	2.07	< .0001	66		40.12	1.86	< .0001	66		7.53	0.45	< .0001	66
ZAP-70 > 20 vs < 20	1.78	0.69	0.012	-		8.1	3.36	0.019	-		6.32	3.02	0.0403	-		1.08	0.73	0.15	-
Intercept	13.2	0.43	< .0001	71		53.88	2.1	< .0001	71		40.68	1.86	< .0001	71		7.77	0.43	< .0001	71
CD38 > 20 vs < 20	2.43	0.74	0.0015	-		5.25	3.61	0.15	-		2.82	3.19	0.38	-		0.49	0.74	0.51	-
Intercept	13.77	0.44	< .0001	78		55.12	1.95	< .0001	78		41.34	1.71	< .0001	78		7.57	0.39	< .0001	78
β2-M > 3.5 vs < 3.5	0.92	0.73	0.21	-		3.23	3.25	0.32	-		2.31	2.85	0.42	-		0.98	0.65	0.14	-
Intercept	13.37	0.53	< .0001	78		51.48	2.3	< .0001	78		38.1	2.02	< .0001	78		7.2	0.47	< .0001	78
β2-M >3 vs <3	1.27	0.7	0.074	-		8.32	3.03	0.0076	-		7.05	2.66	0.0097	-		1.26	0.62	0.0482	-
Intercept	13.77	0.42	< .0001	81		54.7	1.94	< .0001	81		40.93	1.7	< .0001	81		7.76	0.39	< .0001	81
Rai II, III, IV vs 0 & I	0.84	0.71	0.24	-		2.43	3.29	0.46	-		1.59	2.9	0.58	-		0.09	0.67	0.89	-
Intercept	14.04	0.59	< .0001	59		58.36	2.45	< .0001	59		44.32	2.15	< .0001	59		8.35	0.51	< .0001	59
FISH 1 (0=base)	-0.29	0.97	0.77	-		-5.82	4.05	0.16	-		-5.53	3.55	0.13	-		-0.91	0.85	0.29	-
FISH 2 (0=base)	1.25	1.19	0.3	-		0.85	4.97	0.86	-		-0.4	4.36	0.93	-		0.35	1.04	0.74	-
Intercept	13.93	0.46	< .0001	59		56.22	1.97	< .0001	59		42.29	1.73	< .0001	59		8.01	0.41	< .0001	59
FISH High Risk vs 0,1	1.35	1.12	0.23	-		2.99	4.79	0.53	-		1.64	4.21	0.7	-		0.68	1	0.5	-
Intercept	13.56	0.47	< .0001	59		54.43	2.08	< .0001	59		40.86	1.83	< .0001	59		7.82	0.47	< .0001	59
IgVH Um vs Mu	0.52	0.81	0.52	-		2.87	3.57	0.42	-		2.35	3.15	0.46	-		0.64	0.8	0.43	-
Intercept	15	0.63	< .0001	81		61.68	2.83	< .0001	81		46.68	2.5	< .0001	81		7.9	0.59	< .0001	81
Male vs Female	-1.31	0.74	0.08	-		-8.57	3.35	0.012	-		-7.26	2.95	0.016	-		-0.15	0.7	0.83	-
Male
Intercept	13.48	0.51	< .0001	58		50.45	2.36	< .0001	58		36.96	2.09	< .0001	58		6.76	0.52	< .0001	58
Age > 70 vs ≤ 70	0.42	0.74	0.58	-		5.5	3.4	0.11	-		5.09	3.01	0.1	-		2.05	0.75	0.0081	-
Intercept	12.44	2.51	< .0001	52		38.91	11.6	0.0015	52		26.48	10.29	0.0131	52		5.21	2.49	0.0417	52
BMI Continuous	0.04	0.08	0.64	-		0.46	0.38	0.23	-		0.43	0.34	0.22	-		0.08	0.08	0.32	-
Intercept	13.9	0.48	< .0001	58		55.25	2.19	< .0001	58		41.35	1.94	< .0001	58		8.03	0.51	< .0001	58
WBC > 70 vs ≤ 70	-0.54	0.76	0.48	-		-5.4	3.48	0.13	-		-4.86	3.09	0.12	-		-0.72	0.81	0.38	-
Intercept	13.5	0.52	< .0001	47		53.12	2.32	< .0001	47		39.61	2.07	< .0001	47		7.55	0.56	< .0001	47
ZAP-70 > 20 vs < 20	1.25	0.86	0.15	-		4.14	3.86	0.29	-		2.89	3.44	0.41	-		0.97	0.93	0.3	-
Intercept	12.85	0.48	< .0001	50		51.62	2.38	< .0001	50		38.77	2.13	< .0001	50		7.71	0.56	< .0001	50
CD38 > 20 vs < 20	2	0.8	0.016	-		3.34	3.96	0.4	-		1.35	3.55	0.71	-		0.52	0.93	0.58	-
Intercept	13.64	0.49	< .0001	55		52.91	2.18	< .0001	55		39.27	1.92	< .0001	55		7.5	0.49	< .0001	55
β2-M > 3.5 vs < 3.5	0.26	0.81	0.75	-		3.04	3.61	0.4	-		2.78	3.18	0.39	-		1.2	0.82	0.15	-
Intercept	13.2	0.57	< .0001	55		49.79	2.47	< .0001	55		36.59	2.18	< .0001	55		7.18	0.58	< .0001	55
β2-M > 3 vs < 3	0.97	0.77	0.21	-		7.75	3.35	0.025	-		6.78	2.95	0.0255	-		1.38	0.78	0.084	-
Intercept	13.23	0.46	< .0001	58		52.55	2.21	< .0001	58		39.33	1.96	< .0001	58		7.82	0.5	< .0001	58
Rai II, III, IV vs 0 & I	1.21	0.75	0.11	-		1.45	3.58	0.69	-		0.25	3.18	0.94	-		-0.19	0.82	0.82	-
Intercept	13.72	0.66	< .0001	43		55.94	2.65	< .0001	43		42.22	2.33	< .0001	43		8.41	0.65	< .0001	43
FISH 1 (0=base)	-0.07	1.09	0.95	-		-4.58	4.35	0.3	-		-4.5	3.82	0.25	-		-1.2	1.07	0.27	-
FISH 2 (0=base)	0.3	1.29	0.81	-		-1.94	5.13	0.71	-		-2.24	4.5	0.62	-		0.4	1.26	0.75	-
Intercept	13.69	0.52	< .0001	43		54.24	2.1	< .0001	43		40.55	1.85	< .0001	43		7.96	0.52	< .0001	43
Fish high risk vs 0,1	0.33	1.21	0.78	-		-0.24	4.88	0.96	-		-0.57	4.3	0.9	-		0.84	1.2	0.49	=
Intercept	13.71	0.58	< .0001	42		53.64	2.54	< .0001	42		39.93	2.26	< .0001	42		7.92	0.6	< .0001	42
IgVH Um vs Mu	-0.05	0.97	0.96	-		2.57	4.26	0.55	-		2.62	3.78	0.49	-		0.65	1	0.52	-
Female
Intercept	13.9	1.42	< .0001	23		55.43	5.93	< .0001	23		41.53	5.18	< .0001	23		6.85	0.96	< .0001	23
Age > 70 vs ≤ 70	1.48	1.65	0.38	-		8.45	6.9	0.23	-		6.97	6.03	0.26	-		1.43	1.12	0.22	-
Intercept	16.12	2.96	< .0001	21		57.86	12.12	0.0001	21		41.74	10.4	0.0007	21		8.53	1.69	< .0001	21
BMI continuous	-0.04	0.1	0.7	-		0.1	0.42	0.81	-		0.14	0.36	0.69	-		-0.03	0.06	0.59	-
Intercept	15.08	0.86	<.0001	23		63.3	3.58	< .0001	23		48.23	3.11	<. 0001	23		7.91	0.59	< .0001	23
WBC > 70 vs ≤ 70	-0.31	1.68	0.86			-6.23	7.01	0.38			-5.93	6.08	0.34			-0.05	1.16	0.96
Intercept	13	0.71	< .0001	19		54.5	3.95	< .0001	19		41.5	3.62	< .0001	19		7.5	0.78	< .0001	19
ZAP-70 > 20 vs < 20	2.97	1.1	0.015	-		16.3	6.09	0.016	-		13.33	5.57	0.0286	-		1.3	1.2	0.29	-
Intercept	13.94	0.8	< .0001	21		58.69	3.66	< .0001	21		44.75	3.26	< .0001	21		7.91	0.65	< .0001	21
CD38 > 20 vs < 20	4.05	1.5	0.014	-		12.94	6.86	0.07	-		8.89	6.1	0.16	-		0.44	1.21	0.72	-
Intercept	14.1	0.85	< .0001	23		60.27	3.85	< .0001	23		46.17	3.37	< .0001	23		7.75	0.63	< .0001	23
β2-M > 3.5 vs < 3.5	2.59	1.45	0.088	-		4.06	6.52	0.54	-		1.47	5.72	0.8	-		0.44	1.07	0.69	-
Intercept	13.92	1.22	< .0001	23		56.75	5.15	< .0001	23		42.83	4.51	< .0001	23		7.26	0.85	< .0001	23
β2-M > 3 vs < 3	1.66	1.51	0.29	-		7.56	6.37	0.25	-		5.91	5.58	0.3	-		0.98	1.05	0.36	-
Intercept	14.91	0.86	< .0001	23		59.24	3.5	< .0001	23		44.33	3.01	< .0001	23		7.63	0.58	< .0001	23
Rai II, III, IV vs 0 & 1	0.35	1.68	0.84	-		9.35	6.84	0.19	-		9	5.9	0.14	-		1.02	1.14	0.38	-
Intercept	14.82	1.07	< .0001	16		64.28	4.79	< .0001	16		49.46	4.41	< .0001	16		8.2	0.86	< .0001	16
FISH 1 (0=base)	-0.78	1.79	0.67	-		-8.67	8.02	0.3	-		-7.88	7.38	0.3	-		-0.15	1.43	0.92	-
FISH 2 (0=base)	5.53	2.5	0.046	-		15.79	11.24	0.18	-		10.26	10.34	0.34	-		0.07	2.01	0.97	-
Intercept	14.54	0.83	< .0001	16		61.18	3.87	< .0001	16		46.64	3.55	< .0001	16		8.15	0.66	< .0001	16
Fish high risk vs 0,1	5.81	2.35	0.027	-		18.88	10.93	0.11	-		13.07	10.05	0.21	-		0.13	1.87	0.95	-
Intercept	13.24	0.8	< .0001	17		56.19	3.71	< .0001	17		42.95	3.2	< .0001	17		7.59	0.75	< .0001	17
IgVH Um vs Mu	2.1	1.48	0.18	-		4.36	6.83	0.53	-		2.25	5.91	0.71	-		0.53	1.39	0.71	-

## Sheet: Table S3A
Table S3 A, B, and C. Subgroup regression and correlation analysis. Subgroup analysis of Basal respiration and Maximal respiration stratified by High Risk Fish (Table S3A). Further analysis of del13q patients by IgVH mutational status (Table S3B). Correlation analysis of ZAP 70+, CD 38+ and IgVH unmutated status by Pearson Correlation and Kappa score Table S3C. ZAP-70, zeta-chain- associated prot…
31 del13q
18 normal or trisomy 12
10 (high risk (11q/ 17 p)
Compare (delq13 + Normal+ tri12) vs High Risk
	N Obs	Variable	Label	N	Mean	Std Dev
All other	49	Maximal	Maximal respiration	49	56.2234	13.3451
		Basal	Basal respiration	49	13.9326	3.05422
High Risk	10	Maximal	Maximal respiration	10	59.2146	15.9782
		Basal	Basal respiration	10	15.2869	4.05327
Male & Female
Dependent Variable: Basal Basal respiration
Parameter Estimates
Variable	Label	DF	Parameter	Standard	t Value	Pr > |t|
			Estimate	Error
Intercept	Intercept	1	13.9326	0.46179	30.17	<.0001
High Risk vs All other		1	1.35432	1.12169	1.21	0.2323
Dependent Variable: Maximal Maximal respiration
Parameter Estimates
Variable	Label	DF	Parameter	Standard	t Value	Pr > |t|
			Estimate	Error
Intercept	Intercept	1	56.2234	1.97062	28.53	<.0001
High Risk vs All other		1	2.99119	4.78661	0.62	0.5345
Male
Dependent Variable: Basal respiration
Parameter Estimates
Variable	Label	DF	Parameter	Standard	t Value	Pr > |t|
			Estimate	Error
Intercept	Intercept	1	13.6898	0.52068	26.29	<.0001
High Risk vs All other		1	0.33161	1.20715	0.27	0.7849
Dependent Variable: Maximal respiration
Parameter Estimates
Variable	Label	DF	Parameter	Standard	t Value	Pr > |t|
			Estimate	Error
Intercept	Intercept	1	54.2394	2.10338	25.79	<.0001
High Risk vs All other		1	-0.23738	4.87649	-0.05	0.9614
Female
Dependent Variable: Basal respiration
Parameter Estimates
Variable	Label	DF	Parameter	Standard	t Value	Pr > |t|
			Estimate	Error
Intercept	Intercept	1	14.5397	0.83081	17.5	<.0001
High Risk vs All other		1	5.8094	2.34988	2.47	0.0269
Dependent Variable: Maximal respiration
Parameter Estimates
Variable	Label	DF	Parameter	Standard	t Value	Pr > |t|
			Estimate	Error
Intercept	Intercept	1	61.1835	3.86529	15.83	<.0001
High Risk vs All other		1	18.8815	10.9327	1.73	0.1061

## Sheet: Table S3B
Table S3B. Del 13q by IgVH Mutational Status
There are 31 del13q but 4 have missing IgVH status
IgVH	N	Label	N	Mean	Std Dev	Median
Mu	19	Maximal respiration	19	58.9	11.4	61.4
		Basal respiration	19	13.7	3.1	13.8
Um	8	Maximal respiration	8	57	16.9	57.2
		Basal respiration	8	14.5	3.7	14.2
Dependent Variable: Basal respiration
Variable	Label	DF	Parameter	Standard	t Value	Pr > |t|
			Estimate	Error
Intercept	Intercept	1	13.7116	0.74667	18.36	<.0001
Um	IgVH Unmutated y/n	1	0.82585	1.37172	0.6	0.5526
Dependent Variable: Maximal respiration
Variable	Label	DF	Parameter	Standard	t Value	Pr > |t|
			Estimate	Error
Intercept	Intercept	1	58.9406	3.02778	19.47	<.0001
Um	IgVH Unmutated y/n	1	-1.95684	5.56239	-0.35	0.7279

## Sheet: Table S3C
Table S3C. Correlation Analysis of ZAP-70+, CD38+ and Um IgVH
Pearson Correlation Coefficients					Kappa
Prob > |r| under H0: Rho=0					Prob
	ZAP-70+	CD38+	Um IgVH		ZAP-70+	CD38+	Um IgVH
ZAP-70+	1	0.23	0.31		1	0.23	0.31
		0.075	0.024			0.08	0.029
N		60	53			60	53
CD38+		1	0.4			1	0.4
			0.0026				0.0038
N			54				54
Um IgVH			1				1

## Sheet: Table S4A
Table S4A. CLL/SLL patient characteristics. The Manitoba Blood and Marrow Tumour bank and the CLL CAISIS clinical database provided clinical data. M, male; F, female; WBC, white blood cell count; Dx, diagnosis; ZAP-70, zeta-chain-associated protein of 70 kD; CD38, cluster of differentiation 38; FISH, fluorescence in situ hybridization; IgVH, immunoglobulin variable heavy chain; Mu, mutated; Um, u…
Patient	Gender	Age at sample	ZAP-70 at DX	CD38 at DX	FISH	IgVH	Rai stage at sample	WBC at sample [x103/µl]	β2-M at sample	TX
1	F	86	7	0	del 13q14 (73.5%), x2 (22%)	Mu	III	40	3.5	CLB; CLB/R
2	M	54	36	31	Normal	Um	IV	77	2.4	FCR; I
3	M	66	21	41.6	Normal	Mu	II	51	2.1	N
4	M	79	4	0	del 13q14 (76.19%), x2 (6.19%)	Mu	0	58	2.9	N
5	M	65	0	0	del 17p (9%), del 11q (48%), del 13q14 (39%), x2 (20%)	Um	I	76	6.9	N
6	M	80	7.7	2.9	del 11q22.3 (20.5%) del 13q14.3 (92.5%)	Mu	I	81	1.5	N
7	F	88	0	0	del 13q14 (74%), x2 (16.5%)	Mu	0	94	2.7	N
8	F	86	4.4	0	del 13q14.3(40%) del 13q14.3.2 (53%)	Mu	I	57	5.3	N
9	M	97	60	12	trisomy 12 (91.5%), trisomy 12 (90%)	Um	0	150	7.5	N
10	M	70	3	3	del13q 14.3 (31%) del13q 14.3x2 (8%)	Mu	II	148	2.5	N
11	M	74	4.6	7	Normal	Mu	II	54	2.4	N
12	M	78	37	45	del 13q 14.3 (93%)	Mu	IV	53	5.1	N
13	M	67	13	71.4	del 13q14 (92%)	Um	I	30	2.5	N
14	M	60	0	0	del 13q 14.3 (92%)	Um	I	90	2.6	N
15	F	74	31	27	del 13q 14.3 (85.5%)	Um	III	437	6.3	N
16	M	79	44	Pos	del 13q14 x2 (77.83%), del 11q22 (71%)	Um	0	33	5.3	N
17	M	80	52	15	del 13q 14.3 (87%)	Mu	II	163.8	4	N
18	M	76	5	30	del 11q22.3 (85%), trisomy 12 (87.5%)	Mu	I	49.7	2.9	N
19	F	85	70	0	del 17p Tp53 (88.5%), trisomy 12 (84%)	Mu	II	105.2	5.9	CLB/ P; CD; RCD; RCD; I
20	M	71	2.6	0	del 13q14 (12.5%), x2 (64.5%)	Mu	0	46.5	3	N
21	M	70	0.4	0	del 13q14 x2 (94.47%)	Mu & Um	I	120.4	5.7	N
22	M	70	Unk	5	Normal	Mu	0	13.3	2	N
23	F	74	36	75	Normal	Unk	II	56.9	3.4	N
24	M	65	3	45	Normal	Mu	II	65	2.8	N
25	M	66	Unk	Unk	trisomy 12 (82%)	Mu	I	30	2.5	N
26	M	68	6	1	del 13q14.3.2 (91.5%)	Mu	II	109	4	N
27	M	70	11	0	del 13q14 (7.5%)	Um	III	182.4	6.3	CLB/ P; O
28	F	83	31	0	del 11q22 (19.5%), trisomy 12 (74.5%)	Um	I	85	5.6	CLB; RCD; RCD; I
29	M	81	8	Unk	Del x2 13q14 (100%)	Unk	0	26	3	N
30	M	81	7	0	Normal	Mu	I	67	2.9	N
31	F	67	26	85	del 11q22 (93.5%), del 13q14.3 (95%)	Um	I	103	3.7	Flu; RCHOP; I
32	F	82	93	15	del 17p (61%)	Unk	I	16	3.3	N
33	M	84	Unk	54	Trisomy 12 (85%)	Um	I	15	4	N
34	F	84	10	Unk	Del 13q14 (17.5%), Del x2 13q14 (80.5%)	Mu	II	29	3.4	N
35	M	61	57	79	del 13q14.3 (26.5%)	Mu	II	302	6.4	N
36	M	74	5	0	Del 13q14 (38%), Del x2 13q14 (61%)	Mu	0	26	3.3	N
37	F	85	0	0	del 13q 14.3x2 (2.5%)	Um	I	25	2.5	N
38	F	83	0	0	Normal	Mu	I	32	2.5	N
39	M	89	0	0	del 13q14 (97%)	Mu	0	48	3.7	N
40	M	54	0	42	del 11q22 (95%)	Um	I	241	2.6	N
41	F	77	18	0	del 13q14 (82%), x2 (3.5%)	Mu	0	54	4	N
42	M	79	69	28	del 13q14 (69.5%)	Um	0	73	3.1	N
43	M	62	Unk	Unk	Normal	Um	I	153	2	N
44	F	83	Unk	87	del 17p (40%), del 13q (40%)	Unk	0	45	5.9	N
45	F	77	85	2.4	del 13q14 (47%), Del x2 13q14 (42.5%)	Mu	I	39	2	N
46	M	60	6.2	74	Normal	Unk	II	23	2.3	N
47	F	67	0	0	del 13q14 (92%)	Mu	0	71	2.8	N
48	F	78	Unk	23	del 13 14.3 (9.5%)	Um	II	73	4.7	N
49	M	58	Unk	0	del x2 13q14 (88%)	Unk	0	33.9	1.9	N
50	M	86	Unk	Unk	Normal	Unk	IV	55	5.6	CLB
51	M	66	0	0	Normal	Um	I	124	4	CLB; I
52	F	77	3	0	del 13q14 (95.5%)	Mu	I	22	3.3	N
53	M	78	15.5	22	del 13q14 x2 (77.83%), Del 11q22 (71%)	Mu	0	37	4	N
54	M	57	43	50	trisomy 12 (44.5%), del17p (44.5%)	Um	II	26	4.6	CLB
55	M	48	3	73	del13q 14.3 (23%)	Um	I	54	2.8	N
56	F	86	0	0	Normal	Mu	I	89.3	4.2	N
57	M	66	30	100	trisomy 12 (61%)	Mu	I	113.8	4.5	N
58	M	63	0	0	del 13q14 (90.5%)	Mu	I	36.7	1.9	N
59	M	82	Unk	Unk	del 13q (81%), del 17p (10.5%)	Unk	IV	76	5.4	N
60	M	56	5	2	del 13q14 (25%)	Mu	II	60.9	3.2	N
61	F	75	10	0	del 13q (87.5), trisomy 11 (4.5%)	Um	III	141.2	7.3	FR
62	M	68	83	0	del 13q (87%)	Unk	II	140.8	3	N
63	F	80	2.2	0	del 17p (43%), del 13q14.3 (23.5%), del 13q14.3.2 (56%)	Mu	I	42.8	2.7	CLB; I
64	M	74	1.3	0	del 13q (79%)	Mu	II	18.7	Unk	FCR: I
65	F	91	9	15	del 13q 14.3 (83%)	Um	IV	32.5	5	CLB
66	F	69	Unk	Unk	Normal	Unk	I	100	3.2	N
67	M	53	Unk	1.8	del 13q (62.7%), x2 (28.9%)	Unk	I	23	1.9	N
68	F	69	0	0	-	Mu	0	27	1.8	N
69	M	63	unk	38	-	unk	III	357	unk	N
70	M	74	0	0	-	Mu	0	15.8	3	N
71	M	80	37	unk	-	Mu	IV	69.1	3	N
72	M	58	unk	5.2	-	unk	I	75.9	1.7	N
73	M	68	9.8	0	-	Mu	I	42.2	unk	N
74	F	98	56	93	-	unk	I	65.6	5.1	N
75	M	72	unk	26	-	unk	I	48.9	2.3	N
76	M	77	80	80	trisomy 12 (61.2%)	Um	III	498.3	11.9	N
77	M	71	96	31	-	Um	0	49.1	3.2	N
78	M	49	1.2	1.4	Normal	unk	I	63.8	2.2	N
79	M	56	unk	unk	-	unk	IV	33.5	2.8	N
80	M	57	43	50	trisomy 12 (44.5%), del17p (44.5%)	Um	II	47.9	5.8	N
81	M	57	14	unk	-	unk	I	51.9	2.2	N
82	F	84	unk	9	trisomy 12 (67.5%)	Um	II	38.2	5.7	N
83	F	56	42	0	-	Mu	I	46.9	2.2	N
84	F	74	36	75	Normal	unk	II	64.5	4.6	N
85	M	83	21	0	del 11q22 (82%), del 13q14.3 (81%)	Um	II	288.7	6	N
86	M	67	21	10	Normal	Mu	II	56.6	2.5	N
87	F	66	0	0	-	Mu	II	137.6	3.2	N
88	M	67	35	0	-	unk	II	121.4	3.9	N
89	M	88	0	0	del 13q (70%)	Mu	I	78	6	N
90	M	63	unk	unk	-	Um	I	177.7	2.2	N
91	M	49	1.2	1.4	Normal	unk	I	55.2	2.2	N
92	M	68	unk	unk	-	unk	II	60.2	4.2	N
93	M	74	6.1	81.8	-	unk	IV	333.9	unk	N
94	M	79	unk	unk	-	unk	0	137.9	4.5	N
95	F	90	0	0	-	Mu	0	49.8	3	N
96	M	78	28	0	del 13q14.3 (81.5%)	Mu	II	43.2	3.2	N
97	M	65	0	0	-	Mu	II	40.8	2.8	N
98	F	81	22	20	-	Um	0	37.9	2.2	N
99	M	83	51.3	11.2	-	Um	I	37.5	3.7	N
100	F	67	87	1.5	-	unk	0	29	2.2	N
101	M	70	45	10	del 13q 14.3 (76%)	M	IV	73.6	4.5	CLB; CLB; FR; FCR
102	F	65	8	66	normal	M	IV	83.5	2.8	CLB
103	F	61	96.7	30	Not done	M	SLL	22.7	4	CLB/OB, I
104	F	87	1.56	200	normal	M	III	283	3.9	CLB, CLB/OB; I
105	F	73	27	21	unk	U				FCR; I
106	M	59	901	84	Normal	U	III	43.5	3	I
107	M	63	901	901	del 11q (98%), del 13q14.3 (26%), del 13q14.3.2 (71.5%)	U	II	270.3	3.2	I
108	F	69	10	25	del 11q (34%)	M	IV	57.8	3.1	FCR; I
109	M	70	45	10	del 13q 14.3 (76%)	M	IV	95.1	4.5	CLB; CLB; FR; FCR I

## Sheet: Table S4B
Table S4B. Control B lymphocyte donor characteristics. Control B lymphocytes were isolated from the blood of volunteers. M, male; F, female.
Controls	Gender	Age
1	M	63
2	F	80
3	F	63
4	M	69
5	M	95
6	M	70
7	M	75

## Sheet: Table S4C
Table S4C. Types of Treatments in relapsed patients. B, Bendamustine, C, cyclophosphamide; CLB, Chlorambucil; D, Dexamethasone; F, fludarabine; I, Ibrutinib; O, Obinutuzumab; P, prednisone; R, rituximab.
Patient Number	Treatment
1	CLB (Apr 15, 2003), CLB/Ritux (Oct 21, 2014)
27	CLB (Feb 10, 2017, OB ( July 6, 2017)
50	CLB (Jan 5, 1999), CLB/OB (Nov 26, 2018)
54	CLB (Aug 1, 2003),
61	FR x3(2013, 2017, 2018), IB (Jan 24, 2019
65	CLBx2 (2013, 2018), IB (Feb 14, 2019)
19	CLB (Apr 22, 2009), RCDx2 (2009, 2014), IB (Apr 30, 2018)IB (Apr 30, 2018)
101	CLB (Jun 1, 2002), FR (Sept 7, 2004), FCR (Apr 21, 2008) IB (Feb 2, 2019)
102	CLB (Feb 1, 2001)
103	CLB/OB (Jan 23, 2017), IB (Apr 9, 2019)

## Sheet: Table S4D
Table S4D. Time on Ibrutinib therapy at time of sample collection. Duration on therapy in weeks or months.
Patient Number	Time on Treatment
2	2 Months
23	1 Month
28	2 weeks
31	3 Months
51	2 weeks
63	12 Months
64	1 Month
104	4 Months
65	1 Month
105	1 Month
55	1 Month
54	2 Months
106	1 Month
107	1 Month
93	1 Month
108	3 Months
31	3 Months
109	2 Months
84	4 Months
